# Supplementary material for: Surface Functionalization of Black Phosphorus via Amine Compounds and Its Impacts on the Flame Retardancy and Thermal Decomposition Behaviors of Epoxy Resin
Source: Polymers (Basel). 2021 Oct 21;13(21):3635. doi: 10.3390/polym13213635 (PMC8588435; doi:10.3390/polym13213635)
Supplement: Supplementary file 1 [file polymers-13-03635-s001.zip]

Archive with 1 entries (1 files):
- polymers-1403014-supplementary.pdf
